# Supplementary material for: Rare Variant Analysis of Human and Rodent Obesity Genes in Individuals with Severe Childhood Obesity
Source: Sci Rep. 2017 Jun 29;7:4394. doi: 10.1038/s41598-017-03054-8 (PMC5491520; doi:10.1038/s41598-017-03054-8)
Supplement: Supplementary file 1 — Supplementary Tables [file 41598_2017_3054_MOESM1_ESM.xlsx]

## Sheet: Supplementary Table 1
Tier No	Tier Full Name	Tier short name	Gene Symbol	Gene Name	Clinically relevant transcript ID
1	Obesity alone (n = 6)	Obesity alone	LEP	leptin	ENST00000308868
			LEPR	leptin receptor	ENST00000349533
			MC4R	melanocortin receptor 4	ENST00000299766
			PCSK1	Proprotein convertase subtilisin/kexin type 1	ENST00000311106
			POMC	Proopiomelanocortin	ENST00000405623
			SH2B1	SH2B adaptor protein 1	ENST00000337120
2	Obesity and developmental delay and/or dysmorphology (n = 26)	Obesity and delay	ALMS1	Alstrom syndrome gene	ENST00000264448
			BBS1	BBS1 gene	ENST00000318312
			BBS2	Bardet-Biedl syndrome 2	ENST00000245157
			ARL6 (BBS3)	ADP-ribosylation factor-like 6	ENST00000394206
			BBS4	BBS4 gene	ENST00000268057
			BBS5	BBS gene 5	ENST00000295240
			MKKS (BBS6)	McKusick-Kaufman syndrome gene	ENST00000347364
			BBS7	BBS7 gene	ENST00000264499
			TTC8 (BBS8)	Tetratricopeptide repeat domain 8	ENST00000380656
			BBS9	Parathyroid hormone-responsive B1 gene	ENST00000242067
			BBS10	BBS10 gene	ENST00000393262
			TRIM32 (BBS11)	Tripartite-motif-containing gene 32	ENST00000373983
			BBS12	BBS12 gene	ENST00000314218
			MKS1 (BBS13)	MKS1 gene	ENST00000393119
			CEP290 (BBS14)	Centrosomal protein, 290kDa	ENST00000552810
			BDNF	Brain-derived neurotrophic factor	ENST00000525950
			GNAS	GNAS complex locus	ENST00000371085
			INPP5E	Inositol polyphosphate-5-phosphatase, 72kD	ENST00000371712
			NTRK2	Neurotrophic tyrosine kinase, receptor, type 2	ENST00000277120
			PHF6	PHD finger protein 6	ENST00000370803
			RAB23	Ras-associated protein RAB23	ENST00000468148
			SDCCAG8	serologically defined colon cancer antigen 8	ENST00000366541
			SIM1	Single-minded, Drosophila, homolog of, 1	ENST00000369208
			TBX3	T-box 3	ENST00000349155
			THRA	Thyroid hormone receptor, alpha	ENST00000450525
			VPS13B	COH1 gene	ENST00000358544
3	Loss of function associated with obesity in mice (n = 51)	LOF mice	ADIPOQ	adiponectin, C1Q and collagen domain containing
			ADIPOR1	adiponectin receptor 1
			ADRB3	adrenergic, beta-3-, receptor
			ANGPTL6	angiopoietin-like 6
			ANKRD26	ankyrin repeat domain 26
			APOC3	apolipoprotein C-III
			AQP7	aquaporin 7
			ATXN2	ataxin 2
			BRS3	bombesin-like receptor 3
			BSX	brain specific homeobox
			CLOCK	clock homolog (mouse)
			CORIN	corin, serine peptidase
			CPE	carboxypeptidase E
			CRTC1	CREB regulated transcription coactivator 1
			ESR1	estrogen receptor 1 (alpha)
			FABP4	fatty acid binding protein 4, adipocyte
			FEN1	flap structure specific endonuclease 1
			FSHR	follicle stimulating hormone receptor
			GHR	growth hormone receptor
			GPM6A	glycoprotein M6A
			GPR12	G-protein coupled receptor 12
			GPR45	G-protein coupled receptor 45
			GRM8	glutamate receptor, metabotropic 8
			GUCY2C	guanylate cyclase 2C (heat stable enterotoxin receptor)
			HDC	histidine decarboxylase
			HRH1	histamine receptor H1
			HRH3	histamine receptor H3
			HTR2C	5-hydroxytryptamine (serotonin) receptor 2C
			ICAM1	intercellular adhesion molecule 1
			IL6	interleukin 6 (interferon, beta 2)
			IL6R	interleukin 6 receptor
			IRS2	insulin receptor substrate 2
			KSR2	kinase suppressor of ras 2
			MRAP2	melanocortin 2 receptor accessory protein 2
			NCOA1	nuclear receptor coactivator 1
			NEIL1	nei endonuclease VIII-like 1 (E. coli)
			NHLH2	nescient helix loop helix 2
			NPB	neuropeptide B
			NPBWR1	neuropeptides B/W receptor 1
			NTSR1	neurotensin receptor 1 (high affinity)
			OTP	orthopedia homeobox
			OXTR	oxytocin receptor
			PAM	peptidylglycine alpha-amidating monooxygenase
			PEG3	paternally expressed 3
			PRLHR	prolactin releasing hormone receptor
			PTGER3	prostaglandin E receptor 3 (subtype EP3)
			RAI1	retinoic acid induced 1
			RSC1A1	regulatory solute carrier protein, family 1, member 1
			SIRT1	sirtuin (silent mating type information regulation 2 homolog) 1
			TLR5	toll-like receptor 5
			TUB	tubby homolog
4	Gain of function associated with obesity in mice (n = 5)	GOF mice	AGRP	agouti related protein homolog
			DGAT1	diacylglycerol O-acyltransferase 1
			LIPE	lipase, hormone-sensitive
			LPIN1	lipin 1
			WDTC1	WD and tetratricopeptide repeats 1
5	Anorectic peptides and receptors (n = 7)	Anorectic molecules	GABRB3	gamma-aminobutyric acid (GABA) A receptor, subunit beta 3
			NMU	neuromedin U
			NPY1R	neuropeptide Y receptor Y1
			NPY5R	neuropeptide Y receptor Y5
			PPY	pancreatic polypeptide
			PRLH	prolactin releasing hormone
			TNF	tumor necrosis factor (TNF superfamily, member 2)
6	Loss of function associated with other metabolic phenotypes in mice (n = 24)	Complex metabolic effects	ACADVL	acyl-Coenzyme A dehydrogenase, very long chain
			ADRA1B	adrenergic, alpha-1B-, receptor
			ASIP	agouti signaling protein, nonagouti homolog
			CAV3	caveolin 3
			CD36	CD36 molecule (thrombospondin receptor)
			CDKN1A	cyclin-dependent kinase inhibitor 1A (p21, Cip1)
			CDKN1B	cyclin-dependent kinase inhibitor 1B (p27, Kip1)
			GPR37	G-protein coupled receptor 37
			KCNJ11	potassium inwardly-rectifying channel, subfamily J, member 11
			KCNJ5	potassium inwardly-rectifying channel, subfamily J, member 5
			KDM3A	lysine (K)-specific demethylase 3A
			LHB	luteinizing hormone beta polypeptide
			MC3R	melanocortin 3 receptor
			MMP11	matrix metallopeptidase 11 (stromelysin 3)
			PLSCR1	phospholipid scramblase 1
			PLSCR3	phospholipid scramblase 3
			PPP1R3A	protein phosphatase 1, regulatory (inhibitor) subunit 3A
			PRKCI	protein kinase C, iota
			PRKCQ	protein kinase C, theta
			ROCK1	Rho-associated, coiled-coil containing protein kinase 1
			SIRT3	sirtuin (silent mating type information regulation 2 homolog) 3
			SIRT6	sirtuin (silent mating type information regulation 2 homolog) 6
			STAT5B	signal transducer and activator of transcription 5B
			TULP1	tubby like protein 1

## Sheet: Supplementary Table 2
Anonymised ID	First Variant	Second Variant	Third Variant				Pathway annotation
Case 1	GNAS, p.W234C (HET)						CILIARY	ALMS1
Case 2	GNAS, p.R258W (HET)						LEPTIN-MELANOCORTIN	BBS1
Case 3	BBS1, p.M390R (HOM)						OTHER	BBS2
Case 4	GNAS, p.Q384E (HET)							BBS3 (ARL6)
Case 5	GNAS, p.R265H (HET)							BBS4
Case 6	GNAS, p.R356H (HET)							BBS5
Case 7	GNAS, p.S306L (HET)							BBS6 (MKKS)
Case 8	GNAS, p.G353R (HET)							BBS7
Case 9	GNAS, p.R342Q (HET)							BBS8 (TTC8)
Case 10	BBS1, p.M390R (HOM)							BBS9
Case 11	GNAS, p.Y169X (HET)							BBS10
Case 12	GNAS, p.R347T (HET)							BBS11 (TRIM32)
Case 13	GNAS, p.R265H (HET)							BBS12
Case 14	GNAS, p.R228C (HET)							BBS13 (MKS1)
Case 15	BBS1, p.M390R (HOM)							BBS14 (CEP290)
Case 16	GNAS, p.Y163X (HET)							INPP5E
Case 17	GNAS, p.R265H (HET)							SDCCAG8
Case 18	SH2B1, p.G638R (HET)							RAB23
Case 19	NTRK2, p.R715W (HET)							GNAS
Case 20	SH2B1, p.R167H (HET)							LEP
Case 21	NTRK2, p.R715Q (HET)							LEPR
Case 22	SH2B1, p.R44C (HET)							MC4R
Case 23	SH2B1, p.R227C (HET)							NTRK2
Case 24	NTRK2, p.P50del (HET)							PCSK1
Case 25	MC4R, p.I125N (HET)							POMC
Case 26	SH2B1, p.A118V (HET)							BDNF
Case 27	NTRK2, p.R715Q (HET)							SH2B1
Case 28	SH2B1, p.G59W (HET)							SIM1
Case 29	SH2B1, p.G516S (HET)							COH1 (VPS13B)
Case 30	BDNF, p.E183K (HET)							TBX3
Case 31	SH2B1, p.R227C (HET)							THRA
Case 32	NTRK2, p.R696K (HET)
Case 33	NTRK2, p.P831L (HET)
Case 34	NTRK2, p.R691H (HET)
Case 35	SIM1, p.L238R (HET)
Case 36	MC4R, p.C271Y (HET)
Case 37	MC4R, p.E61K (HET)
Case 38	MC4R, p.D146G (HET)
Case 39	SH2B1, p.A118V (HET)
Case 39	TBX3, p.G82R (HET)
Case 41	TBX3, p.T210N (HET)
Case 42	TBX3, p.A192T (HET)
Case 43	THRA, p.R266L (HET)
Case 44	THRA, p.R188K (HET)
Case 45	ALMS1, p.D590V (HET)	ALMS1, p.Q2152R (HET)
Case 46	BBS1, p.F534S (HET)	BBS1, p.F534V (HET)
Case 47	BBS1, p.M390R (HET)	BBS1, p.A447T (HET)
Case 48	BBS2, p.D454H (HET)	BBS2, p.E420G (HET)
Case 49	BBS2, p.Y24X (HET)	BBS2, p.L520X (HET)
Case 50	RAB23, p.L145X (HET)	RAB23, p.C85R (HET)
Case 51	VPS13B, p.V1371M (HET)	VPS13B, p.N2993S (HET)
Case 52	LEPR, p.I434M (HET)	LEPR, p.S435P (HET)	TBX3, p.R139K (HET)

## Sheet: Supplementary Table 3
Characteristics of the GNAS genetic variants on protein level and clinical features seen in mutation carriers.
Anonymised ID	GNAS variant			GNAS variant - impact on protein			Clinical information
	GNAS variant	Zygosity	Inherited from	GNAS major domain location	GNAS fine domain structure affected	Function potentially impacted	Height SDS	Endocrinopathies	Developmental delay	Skeletal abnormalities	Insulin resistance
Case 16	GNAS, p.Y163X	Heterozygous	n/a	α-helical domain	αD-helix	Signalling, remove the entire Ras-like GTPase domain	-1.35	-	Yes	-	-
Case 11	GNAS, p.Y169X	Heterozygous	n/a	α-helical domain	αD-helix	Signalling, remove the entire Ras-like GTPase domain	0.45	-	-	-	-
Case 14	GNAS, p.R228C	Heterozygous	n/a	Ras-like GTPase domain	Switch II, α2/β4-loop	Signalling, βγ-subunits binding; interaction site with adenylyl cyclase	2.4	-	-	-	-
Case 1	GNAS, p.W234C	Heterozygous	n/a	Ras-like GTPase domain	Switch II, α2/β4-loop	Signalling, βγ-subunits binding; interaction site with adenylyl cyclase	2.4	-	Yes, speech delay	-	-
Case 2	GNAS, p.R258W	Heterozygous	n/a	Ras-like GTPase domain	Switch III	Signalling, βγ-subunits binding	2.01	Yes (elevated TSH and PTH)	Yes	-	-
Case 5	GNAS, p.R265H	Heterozygous	n/a	Ras-like GTPase domain	αD-helix	Signalling, adjacent to switch III domain, binding to the βγ-subunit	0.42	-	Yes, speech delay	-	-
Case 13	GNAS, p.R265H	Heterozygous	n/a	Ras-like GTPase domain	αD-helix	Signalling, adjacent to switch III domain, binding to the βγ-subunit	0.82	Yes (elevated TSH)	Yes	-	-
Case 17	GNAS, p.R265H	Heterozygous	n/a	Ras-like GTPase domain	αD-helix	Signalling, adjacent to switch III domain, binding to the βγ-subunit	0.25	-	Yes	-	-
Case 7	GNAS, p.S306L	Heterozygous	Mother	Ras-like GTPase domain	Ras-like domain	Signalling	-1.7	-	-	-	-
Case 9	GNAS, p.R342Q	Heterozygous	Mother	Ras-like GTPase domain	α4/β6-loop	GPCR-binding	0.62	Yes (elevated TSH)	-	Brachydactyly, short arms, macrocephaly	-
Case 12	GNAS, p.R347T	Heterozygous	n/a	Ras-like GTPase domain	α4/β6-loop	GPCR-binding	-0.17	Yes (abnormal thyroid function)	Yes		-
Case 8	GNAS, p.G353R	Heterozygous	n/a	Ras-like GTPase domain	α4/β6-loop	GPCR-binding	-0.4	-	-		Yes
Case 6	GNAS, p.R356H	Heterozygous	n/a	Ras-like GTPase domain	α4/β6-loop	GPCR-binding	2.1	-	-		-
Case 4	GNAS, p.Q384E	Heterozygous	Mother	Ras-like GTPase domain	α5-helix	GPCR-binding	0.9	-	Yes		Yes
Notes: n/a = not available; - indicates unknown/not reported.

## Sheet: Supplementary Table 4
Obesity Alone Genes
			Number of Rare Alleles
Gene	Test	# Variants	SCOOP Targeted (N = 1811)	SCOOP WES (N = 737)	Controls WES (N = 1117)	OR	Adjusted OR****	p-value SKATO	p-value BURDEN
LEP*	Rare Func	1	0	0	1	0	0.146081	0.130906	0.130906
LEP*	Rare Func, 1+ del**	1	0	0	1	0	0.146081	0.130906	0.130906
LEP*	Rare Func, all del***	1	0	0	1	0	0.146081	0.130906	0.130906
LEPR	Rare Func	26	31	12	11	1.71391		0.205671	0.117616
LEPR	Rare Func, 1+ del	19	27	10	9	1.80255		0.208651	0.1213
LEPR	Rare Func, all del	11	18	3	4	2.302		0.215649	0.130635
LEPR	Novel Func	17	9	6	3	2.19212		0.374621	0.226391
LEPR	Novel Func, 1+ del	12	7	4	2	2.41136		0.431973	0.270625
LEPR	Novel Func, all del	8	6	1	1	3.06904		0.490919	0.322719
MC4R*	Rare Func	7	8	2	2	2.19225		0.464611	0.29787
MC4R*	Rare Func, 1+ del	4	4	0	0	Inf	3.94635	0.292367	0.185193
MC4R*	Rare Func, all del	4	4	0	0	Inf	3.94635	0.292367	0.185193
MC4R*	Novel Func	3	2	0	1	0.87675		0.515974	0.91439
MC4R*	Novel Func, 1+ del	2	2	0	0	Inf	2.19248	0.464547	0.348957
MC4R*	Novel Func, all del	2	2	0	0	Inf	2.19248	0.464547	0.348957
PCSK1	Rare Func	27	25	4	7	1.81624		0.258864	0.146859
PCSK1	Rare Func, 1+ del	15	16	2	1	7.89178		0.0322178	0.016735
PCSK1	Rare Func, all del	10	13	1	0	Inf	12.7145	0.0239703	0.013085
PCSK1	Novel Func	19	14	3	4	1.86328		0.419399	0.25365
PCSK1	Novel Func, 1+ del	9	7	1	1	3.5075		0.34351	0.20633
PCSK1	Novel Func, all del	5	5	0	0	Inf	4.82328	0.228281	0.138467
POMC	Rare Func	11	20	5	14	0.774141		0.605839	0.425654
POMC	Rare Func, 1+ del	8	9	0	6	0.650444		0.52362	0.412257
POMC	Rare Func, all del	7	9	0	5	0.784299		0.578923	0.663529
POMC	Novel Func	5	3	0	2	0.645788		0.469848	0.630176
POMC	Novel Func, 1+ del	4	2	0	2	0.430627		0.3616	0.387006
POMC	Novel Func, all del	3	2	0	1	0.869035		0.514076	0.908804
SH2B1	Rare Func	10	10	3	2	2.84906		0.292859	0.175959
SH2B1	Rare Func, 1+ del	7	8	3	1	4.81877		0.199735	0.123017
SH2B1	Rare Func, all del	5	7	3	0	Inf	9.20702	0.086438	0.0554729
SH2B1	Novel Func	6	4	1	1	2.19095		0.655522	0.462386
SH2B1	Novel Func, 1+ del	4	3	1	0	Inf	3.93973	0.292737	0.185707
SH2B1	Novel Func, all del	3	2	1	0	Inf	3.06782	0.370606	0.251442
*SCOOP cases with low Leptin levels or mutations in MC4R were not included. Controls were not prescreened.
**1+ del - variants predicted to be deleterious by at least one of the three algorithms
***all del - variants predicted to be deleterious by all three prediction algorithms
****adjusted OR - odds ratio calculated after adding 0.5 to the number of alleles in each cell of the two-by-two table

## Sheet: Supplementary Table 5
Obesity and Delay Genes
			Number of Rare Alleles
Gene	Test	# Variants	SCOOP Targeted (N = 1811)	SCOOP WES (N = 737)	Controls WES (N = 1117)	OR	Adjusted OR***	p-value SKATO	p-value BURDEN
ALMS1	Rare Func	86	119	49	77	0.956435		0.881073	0.718255
ALMS1	Rare Func, 1+ del*	65	95	41	57	1.04596		0.859649	0.79281
ALMS1	Rare Func, all del**	35	43	20	29	0.952308		0.841123	0.816528
ALMS1	Novel Func	30	17	7	10	1.05213		0.547507	0.894393
ALMS1	Novel Func, 1+ del	20	11	7	5	1.57828		0.565969	0.362111
ALMS1	Novel Func, all del	7	3	3	2	1.3152		0.611974	0.737113
ARL6	Rare Func	2	0	1	1	0.438328		0.353673	0.548538
ARL6	Rare Func, 1+ del	1	0	1	0	Inf	1.31557	0.507846	0.507846
ARL6	Rare Func, all del	1	0	1	0	Inf	1.31557	0.507846	0.507846
ARL6	Novel Func	1	0	1	0	Inf	1.31557	0.507846	0.507846
ARL6	Novel Func, 1+ del	1	0	1	0	Inf	1.31557	0.507846	0.507846
ARL6	Novel Func, all del	1	0	1	0	Inf	1.31557	0.507846	0.507846
BBS1	Rare Func	18	36	18	10	2.36811		0.0215285	0.0175916
BBS1	Rare Func, 1+ del	12	34	15	9	2.38786		0.0213533	0.0196272
BBS1	Rare Func, all del	7	28	15	6	3.14433		0.00993531	0.00837203
BBS1	Novel Func	8	6	2	0	Inf	7.45409	0.156856	0.0936457
BBS1	Novel Func, 1+ del	6	6	0	0	Inf	5.70022	0.179086	0.104558
BBS1	Novel Func, all del	3	3	0	0	Inf	3.06941	0.370501	0.25127
BBS10	Rare Func	17	40	14	29	0.816142		0.147571	0.453812
BBS10	Rare Func, 1+ del	10	29	11	26	0.674119		0.115458	0.124433
BBS10	Rare Func, all del	7	4	2	2	1.31503		0.612001	0.737223
BBS10	Novel Func	12	7	2	3	1.3151		0.760291	0.679776
BBS10	Novel Func, 1+ del	7	3	2	2	1.09583		0.650168	0.912803
BBS10	Novel Func, all del	5	2	2	1	1.75334		0.734462	0.610661
BBS12	Rare Func	16	25	12	14	1.15866		0.80339	0.63204
BBS12	Rare Func, 1+ del	9	20	10	12	1.09602		1	0.791436
BBS12	Rare Func, all del	4	3	1	1	1.75368		0.575857	0.611425
BBS12	Novel Func	5	2	0	3	0.2922		0.220944	0.151258
BBS12	Novel Func, 1+ del	3	1	0	2	0.21914		0.240232	0.173111
BBS12	Novel Func, all del	1	0	0	1	0	0.146081	0.130906	0.130906
BBS2	Rare Func	28	26	7	8	1.80854		0.255295	0.143225
BBS2	Rare Func, 1+ del	23	24	5	6	2.11913		0.186267	0.102849
BBS2	Rare Func, all del	18	19	4	5	2.01682		0.297212	0.173561
BBS2	Novel Func	14	12	0	4	1.31524		0.400761	0.651764
BBS2	Novel Func, 1+ del	12	11	0	3	1.60751		0.429583	0.489475
BBS2	Novel Func, all del	11	10	0	3	1.46136		0.381619	0.587553
BBS4	Rare Func	11	12	2	10	0.61359		0.00850017	0.239473
BBS4	Rare Func, 1+ del	6	6	1	8	0.383387		0.00343313	0.0565996
BBS4	Rare Func, all del	3	2	0	1	0.87675		0.515974	0.91439
BBS4	Novel Func	6	5	1	2	1.31501		0.894559	0.735545
BBS4	Novel Func, 1+ del	3	2	1	2	0.657311		0.764071	0.642134
BBS4	Novel Func, all del	2	1	0	1	0.438328		0.353673	0.548538
BBS5	Rare Func	9	8	3	5	0.964434		0.877851	0.951334
BBS5	Rare Func, 1+ del	6	2	2	2	0.87675		0.571078	0.879112
BBS5	Rare Func, all del	4	1	1	2	0.438328		0.372663	0.396052
BBS5	Novel Func	7	3	2	2	1.09597		0.650137	0.912679
BBS5	Novel Func, 1+ del	5	1	2	2	0.657534		0.477714	0.643441
BBS5	Novel Func, all del	3	0	1	2	0.21914		0.240232	0.173111
BBS7	Rare Func	13	9	2	5	0.964437		0.110765	0.95274
BBS7	Rare Func, 1+ del	9	6	2	4	0.876745		0.0856464	0.836507
BBS7	Rare Func, all del	5	3	1	4	0.438295		0.0429276	0.23274
BBS7	Novel Func	8	6	1	2	1.53443		0.79305	0.589196
BBS7	Novel Func, 1+ del	5	4	1	1	2.19215		0.65171	0.460841
BBS7	Novel Func, all del	2	2	0	1	0.876742		0.783935	0.915477
BBS9	Rare Func	20	24	5	5	2.54298		0.0805301	0.0453323
BBS9	Rare Func, 1+ del	11	16	2	3	2.63066		0.179575	0.106725
BBS9	Rare Func, all del	8	11	1	3	1.75361		0.475527	0.381308
BBS9	Novel Func	10	8	1	1	3.94571		0.269024	0.158953
BBS9	Novel Func, 1+ del	7	6	0	1	2.63032		0.530858	0.351629
BBS9	Novel Func, all del	6	5	0	1	2.19187		0.655201	0.462096
BDNF	Rare Func	5	3	1	1	1.75365		0.734376	0.610532
BDNF	Rare Func, 1+ del	5	3	1	1	1.75365		0.734376	0.610532
BDNF	Rare Func, all del	3	2	0	1	0.87675		0.515974	0.91439
BDNF	Novel Func	5	3	1	1	1.75365		0.734376	0.610532
BDNF	Novel Func, 1+ del	5	3	1	1	1.75365		0.734376	0.610532
BDNF	Novel Func, all del	3	2	0	1	0.87675		0.515974	0.91439
CEP290	Rare Func	77	131	72	93	0.957021		0.845117	0.652029
CEP290	Rare Func, 1+ del	57	83	52	64	0.924882		0.686024	0.553383
CEP290	Rare Func, all del	32	22	13	19	0.807868		0.200292	0.461488
CEP290	Novel Func	44	18	13	17	0.799936		0.609195	0.474795
CEP290	Novel Func, 1+ del	33	13	9	15	0.643535		0.324876	0.194503
CEP290	Novel Func, all del	19	10	5	7	0.941001		0.656066	0.895759
GNAS	Rare Func	14	12	4	0	Inf	14.5054	0.0150028	0.00785545
GNAS	Rare Func, 1+ del	13	11	4	0	Inf	13.6289	0.0185876	0.0100613
GNAS	Rare Func, all del	10	9	3	0	Inf	10.9999	0.0382272	0.0213364
GNAS	Novel Func	13	11	4	0	Inf	13.6289	0.0185876	0.0100613
GNAS	Novel Func, 1+ del	12	10	4	0	Inf	12.7524	0.0230793	0.0129047
GNAS	Novel Func, all del	9	8	3	0	Inf	10.1238	0.0479537	0.0275191
INPP5E	Rare Func	5	1	1	3	0.297001		0.229027	0.156172
INPP5E	Rare Func, 1+ del	4	0	1	3	0.147694		0.0935774	0.0542073
INPP5E	Rare Func, all del	1	0	0	1	0	0.14154	0.127262	0.127262
INPP5E	Novel Func	2	0	1	1	0.449039		0.362139	0.559309
INPP5E	Novel Func, 1+ del	2	0	1	1	0.449039		0.362139	0.559309
MKKS	Rare Func	19	90	25	28	1.8014		0.00566498	0.00655393
MKKS	Rare Func, 1+ del	12	58	14	15	2.10543		0.00548287	0.00971604
MKKS	Rare Func, all del	7	53	14	13	2.26153		0.0050856	0.00691013
MKKS	Novel Func	8	6	0	2	1.31509		0.720338	0.736238
MKKS	Novel Func, 1+ del	6	4	0	2	0.87666		0.571028	0.879023
MKKS	Novel Func, all del	3	1	0	2	0.219096		0.240193	0.17306
MKS1	Rare Func	12	27	20	23	0.895775		0.790573	0.626743
MKS1	Rare Func, 1+ del	7	4	4	6	0.58445		0.362306	0.307426
MKS1	Rare Func, all del	4	2	1	2	0.657589		0.710812	0.643956
MKS1	Novel Func	4	1	1	2	0.438328		0.372663	0.396052
MKS1	Novel Func, 1+ del	3	1	0	2	0.21914		0.240232	0.173111
MKS1	Novel Func, all del	2	1	0	1	0.438328		0.353673	0.548538
NTRK2	Rare Func	19	34	11	20	0.986519		0.0229387	0.970957
NTRK2	Rare Func, 1+ del	9	14	5	7	1.18998		0.836219	0.686361
NTRK2	Rare Func, all del	6	3	3	1	2.63062		0.529729	0.351967
NTRK2	Novel Func	12	6	5	3	1.60793		0.673393	0.460751
NTRK2	Novel Func, 1+ del	8	4	3	2	1.53443		0.674491	0.590833
NTRK2	Novel Func, all del	6	3	3	1	2.63062		0.529729	0.351967
PHF6	Rare Func	4	3	0	1	1.14695		0.712137	0.667537
PHF6	Novel Func	4	3	0	1	1.14695		0.712137	0.667537
RAB23	Rare Func	9	35	10	30	0.657173		0.0362753	0.101086
RAB23	Rare Func, 1+ del	4	5	1	1	2.63019		0.305088	0.41391
RAB23	Rare Func, all del	3	5	1	0	Inf	5.69975	0.213631	0.16012
RAB23	Novel Func	4	3	0	1	1.3149		0.640681	0.811948
RAB23	Novel Func, 1+ del	3	2	0	1	0.876488		0.516072	0.914201
RAB23	Novel Func, all del	2	2	0	0	Inf	2.1915	0.464712	0.349107
SDCCAG8	Rare Func	17	20	11	16	0.849313		0.625388	0.574641
SDCCAG8	Rare Func, 1+ del	13	17	8	10	1.09599		0.796877	0.819137
SDCCAG8	Rare Func, all del	8	15	6	8	1.15083		0.804553	0.744341
SDCCAG8	Novel Func	8	3	1	5	0.350643		0.174306	0.101695
SDCCAG8	Novel Func, 1+ del	8	3	1	5	0.350643		0.174306	0.101695
SDCCAG8	Novel Func, all del	5	2	1	3	0.438317		0.453381	0.298472
SIM1	Rare Func	18	18	4	14	0.688843		0.310665	0.257101
SIM1	Rare Func, 1+ del	15	17	3	13	0.674386		0.307081	0.249345
SIM1	Rare Func, all del	7	11	3	6	1.02302		0.589462	0.982862
SIM1	Novel Func	6	2	0	6	0.146072		0.00527929	0.00623941
SIM1	Novel Func, 1+ del	5	2	0	5	0.175288		0.0110838	0.0187036
SIM1	Novel Func, all del	2	0	0	2	0	0.0876429	0.0506692	0.0326372
TBX3	Rare Func	9	5	1	5	0.52282		0.239251	0.27495
TBX3	Rare Func, 1+ del	6	3	1	3	0.584282		0.14579	0.478034
TBX3	Rare Func, all del	3	2	1	0	Inf	3.0685	0.370561	0.251369
TBX3	Novel Func	7	5	1	2	1.30705		0.875603	0.745794
TBX3	Novel Func, 1+ del	5	3	1	1	1.75302		0.734298	0.61079
TBX3	Novel Func, all del	3	2	1	0	Inf	3.0685	0.370561	0.251369
THRA	Rare Func	2	0	2	0	Inf	2.19248	0.464547	0.348957
THRA	Rare Func, 1+ del	1	0	1	0	Inf	1.31557	0.507846	0.507846
THRA	Rare Func, all del	1	0	1	0	Inf	1.31557	0.507846	0.507846
THRA	Novel Func	2	0	2	0	Inf	2.19248	0.464547	0.348957
THRA	Novel Func, 1+ del	1	0	1	0	Inf	1.31557	0.507846	0.507846
THRA	Novel Func, all del	1	0	1	0	Inf	1.31557	0.507846	0.507846
TRIM32	Rare Func	17	15	8	9	1.12034		0.673696	0.757133
TRIM32	Rare Func, 1+ del	12	13	4	8	0.931545		0.628013	0.880391
TRIM32	Rare Func, all del	9	12	4	6	1.16908		0.677106	0.723376
TRIM32	Novel Func	10	6	1	3	1.0229		0.65198	0.973796
TRIM32	Novel Func, 1+ del	8	5	0	3	0.730605		0.519061	0.665759
TRIM32	Novel Func, all del	5	4	0	1	1.75365		0.734376	0.610532
TTC8	Rare Func	15	26	8	22	0.677277		0.184861	0.148129
TTC8	Rare Func, 1+ del	11	14	5	11	0.757001		0.192704	0.43905
TTC8	Rare Func, all del	9	3	2	9	0.243415		0.00942181	0.00582211
TTC8	Novel Func	5	1	1	3	0.292095		0.220891	0.151153
TTC8	Novel Func, 1+ del	4	0	1	3	0.14602		0.0880763	0.0528775
TTC8	Novel Func, all del	4	0	1	3	0.14602		0.0880763	0.0528775
VPS13B	Rare Func	119	219	82	141	0.935428		0.619473	0.526085
VPS13B	Rare Func, 1+ del	84	149	50	102	0.854718		0.243355	0.185414
VPS13B	Rare Func, all del	44	104	36	81	0.75702		0.0618527	0.0348105
VPS13B	Novel Func	62	35	13	22	0.955831		0.803056	0.858938
VPS13B	Novel Func, 1+ del	47	28	9	17	0.953286		0.75027	0.868584
VPS13B	Novel Func, all del	26	13	3	12	0.583868		0.248306	0.152188
*1+ del - variants predicted to be deleterious by at least one of the three algorithms
**all del - variants predicted to be deleterious by all three prediction algorithms
***adjusted OR - odds ratio calculated after adding 0.5 to the number of alleles in each cell of the two-by-two table

## Sheet: Supplementary Table 6
LoF Mice Genes
			Number of Rare Alleles
Gene	Test	# Variants	SCOOP Targeted (N = 1811)	SCOOP WES (N = 737)	Controls WES (N = 1117)	OR	Adjusted OR***	p-value SKATO	p-value BURDEN
ADIPOQ	Rare Func	9	14	6	13	0.674092		0.380179	0.252743
ADIPOQ	Rare Func, 1+ del*	7	14	4	13	0.60656		0.222759	0.151134
ADIPOQ	Rare Func, all del**	3	12	4	10	0.7011		0.472332	0.36159
ADIPOQ	Novel Func	4	1	2	1	1.3152		0.640596	0.811788
ADIPOQ	Novel Func, 1+ del	2	1	0	1	0.438328		0.353673	0.548538
ADIPOQ	Novel Func, all del	1	1	0	0	Inf	1.31557	0.507846	0.507846
ADIPOR1	Rare Func	3	1	1	1	0.87675		0.515974	0.91439
ADIPOR1	Rare Func, 1+ del	2	0	1	1	0.438328		0.353673	0.548538
ADIPOR1	Rare Func, all del	1	0	0	1	0	0.146081	0.130906	0.130906
ADIPOR1	Novel Func	2	0	1	1	0.438328		0.353673	0.548538
ADIPOR1	Novel Func, 1+ del	2	0	1	1	0.438328		0.353673	0.548538
ADIPOR1	Novel Func, all del	1	0	0	1	0	0.146081	0.130906	0.130906
ADRB3	Rare Func	2	2	0	0	Inf	2.19507	0.464095	0.348563
ADRB3	Rare Func, 1+ del	2	2	0	0	Inf	2.19507	0.464095	0.348563
ADRB3	Novel Func	2	2	0	0	Inf	2.19507	0.464095	0.348563
ADRB3	Novel Func, 1+ del	2	2	0	0	Inf	2.19507	0.464095	0.348563
ANGPTL6	Rare Func	12	18	10	4	3.07286		0.0429188	0.0273401
ANGPTL6	Rare Func, 1+ del	8	16	8	4	2.63565		0.074628	0.0640537
ANGPTL6	Rare Func, all del	3	11	4	0	Inf	13.6145	0.0135844	0.0101668
ANGPTL6	Novel Func	5	2	3	1	2.20286		0.650003	0.459645
ANGPTL6	Novel Func, 1+ del	4	1	3	1	1.76355		0.584008	0.607976
ANGPTL6	Novel Func, all del	1	1	0	0	Inf	1.31557	0.507846	0.507846
ANKRD26	Rare Func	35	72	28	41	1.07032		0.150308	0.799942
ANKRD26	Rare Func, 1+ del	24	34	13	25	0.825007		0.618237	0.419898
ANKRD26	Rare Func, all del	14	23	7	13	1.01358		1	0.969591
ANKRD26	Novel Func	11	7	3	3	1.4624		0.772397	0.559971
ANKRD26	Novel Func, 1+ del	6	4	1	2	1.09597		0.537868	0.913898
ANKRD26	Novel Func, all del	3	2	0	1	0.87675		0.515974	0.91439
APOC3	Rare Func	7	8	5	7	0.81819		0.343789	0.691633
APOC3	Rare Func, 1+ del	6	8	4	7	0.755655		0.323932	0.573097
APOC3	Rare Func, all del	4	6	3	6	0.661954		0.23153	0.443905
APOC3	Novel Func	4	2	2	0	Inf	3.96463	0.291351	0.183778
APOC3	Novel Func, 1+ del	3	2	1	0	Inf	3.08678	0.369367	0.249408
APOC3	Novel Func, all del	2	1	1	0	Inf	2.20721	0.461934	0.346708
AQP7	Rare Func	5	2	1	2	0.657896		0.478003	0.643848
AQP7	Rare Func, 1+ del	5	2	1	2	0.657896		0.478003	0.643848
AQP7	Rare Func, all del	2	0	1	1	0.4385		0.353744	0.548709
AQP7	Novel Func	4	2	1	1	1.31584		0.640782	0.811436
AQP7	Novel Func, 1+ del	4	2	1	1	1.31584		0.640782	0.811436
AQP7	Novel Func, all del	1	0	1	0	Inf	1.31557	0.507846	0.507846
ATXN2	Rare Func	26	48	18	18	1.60754		0.0489816	0.0837326
ATXN2	Rare Func, 1+ del	23	22	7	12	1.05932		0.482422	0.882848
ATXN2	Rare Func, all del	20	12	4	8	0.876629		0.337387	0.759853
ATXN2	Novel Func	16	8	3	6	0.803631		0.272022	0.666975
ATXN2	Novel Func, 1+ del	15	7	3	6	0.73056		0.234997	0.542224
ATXN2	Novel Func, all del	14	6	3	6	0.657489		0.202091	0.423275
BRS3	Rare Func	8	12	0	1	4.58907		0.285188	0.179588
BRS3	Rare Func, 1+ del	2	2	0	0	Inf	1.91222	0.464547	0.348957
BRS3	Novel Func	2	2	0	0	Inf	1.91222	0.464547	0.348957
BSX	Rare Func	5	9	5	5	1.22494		0.820875	0.689714
BSX	Rare Func, 1+ del	2	0	1	1	0.435787		0.347964	0.546023
BSX	Novel Func	1	0	1	0	Inf	1.30836	0.509468	0.509468
CLOCK	Rare Func	12	10	2	1	5.26104		0.135841	0.0738597
CLOCK	Rare Func, 1+ del	10	8	2	1	4.3841		0.212588	0.122894
CLOCK	Rare Func, all del	7	6	1	1	3.06869		0.425223	0.269128
CLOCK	Novel Func	9	8	2	0	Inf	9.20818	0.066171	0.0360272
CLOCK	Novel Func, 1+ del	7	6	2	0	Inf	7.45432	0.107808	0.0608256
CLOCK	Novel Func, all del	5	5	1	0	Inf	5.70047	0.174324	0.104558
CORIN	Rare Func	32	38	21	28	0.923417		0.888302	0.717874
CORIN	Rare Func, 1+ del	28	36	19	26	0.927321		0.894295	0.739124
CORIN	Rare Func, all del	17	15	9	15	0.70133		0.427031	0.267231
CORIN	Novel Func	12	6	4	4	1.09601		0.64253	0.873099
CORIN	Novel Func, 1+ del	9	5	2	2	1.53442		0.777762	0.590105
CORIN	Novel Func, all del	4	2	1	1	1.3152		0.640596	0.811788
CPE	Rare Func	9	30	13	15	1.25944		0.591535	0.413051
CPE	Rare Func, 1+ del	5	4	3	1	3.07934		0.409213	0.266537
CPE	Rare Func, all del	2	2	0	0	Inf	2.19248	0.464547	0.348957
CPE	Novel Func	3	2	0	1	0.881291		0.514022	0.917681
CPE	Novel Func, 1+ del	2	2	0	0	Inf	2.21059	0.461309	0.346186
CPE	Novel Func, all del	1	1	0	0	Inf	1.31557	0.507846	0.507846
CRTC1	Rare Func	12	8	2	5	0.884834		0.500504	0.824463
CRTC1	Rare Func, 1+ del	7	4	2	3	0.879998		0.523681	0.861326
CRTC1	Rare Func, all del	4	3	1	0	Inf	3.95835	0.2917	0.184265
CRTC1	Novel Func	6	4	0	2	0.887343		0.583106	0.890022
CRTC1	Novel Func, 1+ del	3	3	0	0	Inf	3.07702	0.370004	0.250454
CRTC1	Novel Func, all del	2	2	0	0	Inf	2.19588	0.463956	0.348438
ESR1	Rare Func	17	59	30	28	1.38629		0.187135	0.110462
ESR1	Rare Func, 1+ del	13	51	25	26	1.27267		0.407308	0.262739
ESR1	Rare Func, all del	9	46	21	22	1.32188		0.342723	0.223651
ESR1	Novel Func	6	3	2	2	1.09348		0.538717	0.915798
ESR1	Novel Func, 1+ del	5	2	1	2	0.655738		0.478886	0.641411
ESR1	Novel Func, all del	4	2	1	1	1.31071		0.641948	0.814242
FABP4	Rare Func	1	1	0	0	Inf	1.31557	0.507846	0.507846
FABP4	Rare Func, 1+ del	1	1	0	0	Inf	1.31557	0.507846	0.507846
FABP4	Novel Func	1	1	0	0	Inf	1.31557	0.507846	0.507846
FABP4	Novel Func, 1+ del	1	1	0	0	Inf	1.31557	0.507846	0.507846
FEN1	Rare Func	8	9	4	8	0.718273		0.382832	0.441808
FEN1	Rare Func, 1+ del	6	9	4	6	0.959922		0.436088	0.918051
FEN1	Rare Func, all del	3	2	1	3	0.438273		0.101756	0.302555
FEN1	Novel Func	1	0	0	1	0	0.146368	0.131136	0.131136
FSHR	Rare Func	17	32	8	13	1.34903		0.433709	0.359599
FSHR	Rare Func, 1+ del	11	8	1	3	1.3152		0.872017	0.678936
FSHR	Rare Func, all del	8	6	0	3	0.876748		0.772033	0.852788
FSHR	Novel Func	10	7	1	2	1.75365		0.679046	0.471049
FSHR	Novel Func, 1+ del	8	5	1	2	1.3152		0.720424	0.736164
FSHR	Novel Func, all del	6	4	0	2	0.87675		0.571078	0.879112
GHR	Rare Func	20	13	5	15	0.525519		0.103757	0.060519
GHR	Rare Func, 1+ del	19	13	4	15	0.496722		0.0757857	0.0430778
GHR	Rare Func, all del	16	11	3	14	0.438262		0.0440565	0.024185
GHR	Novel Func	9	5	1	3	0.87675		0.588993	0.852168
GHR	Novel Func, 1+ del	9	5	1	3	0.87675		0.588993	0.852168
GHR	Novel Func, all del	8	4	1	3	0.730605		0.519061	0.665759
GPM6A	Rare Func	2	1	1	0	Inf	2.19248	0.464547	0.348957
GPM6A	Rare Func, 1+ del	1	0	1	0	Inf	1.31557	0.507846	0.507846
GPM6A	Rare Func, all del	1	0	1	0	Inf	1.31557	0.507846	0.507846
GPM6A	Novel Func	1	0	1	0	Inf	1.31557	0.507846	0.507846
GPM6A	Novel Func, 1+ del	1	0	1	0	Inf	1.31557	0.507846	0.507846
GPM6A	Novel Func, all del	1	0	1	0	Inf	1.31557	0.507846	0.507846
GPR12	Rare Func	5	14	2	5	1.40319		0.65644	0.486658
GPR12	Rare Func, 1+ del	2	1	1	0	Inf	2.19248	0.464547	0.348957
GPR12	Rare Func, all del	1	0	1	0	Inf	1.31557	0.507846	0.507846
GPR12	Novel Func	2	1	1	0	Inf	2.19248	0.464547	0.348957
GPR12	Novel Func, 1+ del	2	1	1	0	Inf	2.19248	0.464547	0.348957
GPR12	Novel Func, all del	1	0	1	0	Inf	1.31557	0.507846	0.507846
GPR45	Rare Func	4	3	1	4	0.438218		0.252325	0.231734
GPR45	Rare Func, 1+ del	4	3	1	4	0.438218		0.252325	0.231734
GPR45	Rare Func, all del	1	1	1	3	0.291977		0.151258	0.151258
GPR45	Novel Func	2	1	0	1	0.438328		0.353673	0.548538
GPR45	Novel Func, 1+ del	2	1	0	1	0.438328		0.353673	0.548538
GRM8	Rare Func	17	13	3	5	1.4029		0.728828	0.505965
GRM8	Rare Func, 1+ del	9	6	1	4	0.767135		0.40205	0.668748
GRM8	Rare Func, all del	4	3	1	2	0.876742		0.372539	0.876055
GRM8	Novel Func	10	8	0	4	0.876747		0.816178	0.829557
GRM8	Novel Func, 1+ del	6	3	0	3	0.438328		0.358058	0.298472
GRM8	Novel Func, all del	1	0	0	1	0	0.146081	0.130906	0.130906
GUCY2C	Rare Func	29	48	14	24	1.13253		0.218208	0.519376
GUCY2C	Rare Func, 1+ del	17	18	4	8	1.20561		0.848358	0.64477
GUCY2C	Rare Func, all del	9	14	2	4	1.7538		0.462592	0.301679
GUCY2C	Novel Func	7	7	1	1	3.50782		0.337008	0.205814
GUCY2C	Novel Func, 1+ del	4	5	0	0	Inf	4.82355	0.222223	0.138468
GUCY2C	Novel Func, all del	2	3	0	0	Inf	3.06978	0.347794	0.251271
HDC	Rare Func	11	34	17	17	1.31516		0.435411	0.293997
HDC	Rare Func, 1+ del	8	10	4	1	6.13737		0.0769635	0.044816
HDC	Rare Func, all del	4	4	0	0	Inf	3.94635	0.292367	0.185193
HDC	Novel Func	3	2	0	1	0.87675		0.515974	0.91439
HDC	Novel Func, 1+ del	2	2	0	0	Inf	2.19248	0.464547	0.348957
HDC	Novel Func, all del	2	2	0	0	Inf	2.19248	0.464547	0.348957
HRH1	Rare Func	8	15	3	6	1.31529		0.742482	0.562115
HRH1	Rare Func, 1+ del	3	11	3	5	1.22768		0.681884	0.700157
HRH1	Rare Func, all del	2	3	0	2	0.657474		0.577411	0.646193
HRH1	Novel Func	2	2	0	0	Inf	2.19248	0.464547	0.348957
HRH1	Novel Func, 1+ del	1	1	0	0	Inf	1.31557	0.507846	0.507846
HRH1	Novel Func, all del	1	1	0	0	Inf	1.31557	0.507846	0.507846
HTR2C	Rare Func	7	8	4	3	1.52932		0.57969	0.398015
HTR2C	Rare Func, 1+ del	3	1	2	1	1.14671		0.798712	0.665243
HTR2C	Rare Func, all del	2	1	1	0	Inf	1.91159	0.464712	0.349107
HTR2C	Novel Func	3	2	1	1	1.14696		0.715516	0.567881
HTR2C	Novel Func, 1+ del	1	0	1	1	0.382151		0.933647	0.933647
ICAM1	Rare Func	22	23	13	15	1.05238		0.868476	0.851933
ICAM1	Rare Func, 1+ del	16	15	9	11	0.956664		0.687084	0.924116
ICAM1	Rare Func, all del	11	12	8	9	0.974374		0.69504	0.97202
ICAM1	Novel Func	9	4	3	2	1.53438		0.777768	0.590129
ICAM1	Novel Func, 1+ del	6	3	1	2	0.876922		0.571035	0.879286
ICAM1	Novel Func, all del	3	1	1	1	0.876865		0.515931	0.914472
IL6	Rare Func	4	38	14	20	1.14015		0.707242	0.632472
IL6	Rare Func, 1+ del	3	1	1	1	0.87675		0.515974	0.91439
IL6	Rare Func, all del	2	0	1	1	0.438328		0.353673	0.548538
IL6	Novel Func	3	1	1	1	0.87675		0.515974	0.91439
IL6	Novel Func, 1+ del	3	1	1	1	0.87675		0.515974	0.91439
IL6	Novel Func, all del	2	0	1	1	0.438328		0.353673	0.548538
IL6R	Rare Func	13	12	5	6	1.2423		0.834238	0.647463
IL6R	Rare Func, 1+ del	7	7	0	1	3.0696		0.425116	0.268981
IL6R	Rare Func, all del	6	6	0	1	2.63113		0.529663	0.35186
IL6R	Novel Func	5	3	1	1	1.75379		0.734463	0.610474
IL6R	Novel Func, 1+ del	3	2	0	1	0.876865		0.516073	0.914473
IL6R	Novel Func, all del	2	1	0	1	0.438414		0.353708	0.548624
KSR2	Rare Func	26	35	14	22	0.976599		1	0.953201
KSR2	Rare Func, 1+ del	18	14	6	7	1.25297		0.817817	0.598052
KSR2	Rare Func, all del	10	7	4	1	4.82626		0.162378	0.0942933
KSR2	Novel Func	18	9	8	5	1.49106		0.644375	0.426448
KSR2	Novel Func, 1+ del	14	9	5	3	2.04682		0.408247	0.247968
KSR2	Novel Func, all del	8	6	3	1	3.94939		0.263248	0.157709
MRAP2	Rare Func	3	5	0	2	1.09613		1	0.907734
MRAP2	Rare Func, 1+ del	2	2	0	0	Inf	2.19291	0.464505	0.348892
MRAP2	Rare Func, all del	2	2	0	0	Inf	2.19291	0.464505	0.348892
MRAP2	Novel Func	1	1	0	0	Inf	1.31609	0.50773	0.50773
MRAP2	Novel Func, 1+ del	1	1	0	0	Inf	1.31609	0.50773	0.50773
MRAP2	Novel Func, all del	1	1	0	0	Inf	1.31609	0.50773	0.50773
NCOA1	Rare Func	22	21	13	11	1.35511		0.576106	0.377329
NCOA1	Rare Func, 1+ del	18	16	12	8	1.5345		0.446145	0.280447
NCOA1	Rare Func, all del	5	1	3	1	1.75365		0.734376	0.610532
NCOA1	Novel Func	11	5	4	3	1.3152		0.674816	0.680442
NCOA1	Novel Func, 1+ del	9	4	4	2	1.75366		0.679866	0.471604
NCOA1	Novel Func, all del	3	1	1	1	0.87675		0.515974	0.91439
NEIL1	Rare Func	16	11	14	7	1.57034		0.151097	0.31758
NEIL1	Rare Func, 1+ del	11	4	4	3	1.17357		0.709065	0.812517
NEIL1	Rare Func, all del	6	2	3	1	2.19628		0.653604	0.460711
NEIL1	Novel Func	10	4	3	3	1.02693		0.65101	0.969214
NEIL1	Novel Func, 1+ del	7	4	2	1	2.64406		0.526594	0.348338
NEIL1	Novel Func, all del	4	2	1	1	1.31817		0.640233	0.81017
NPBWR1	Rare Func	7	23	6	15	0.846149		0.440734	0.580848
NPBWR1	Rare Func, 1+ del	7	23	6	15	0.846149		0.440734	0.580848
NPBWR1	Rare Func, all del	3	18	4	8	1.20358		0.74165	0.635671
NPBWR1	Novel Func	2	2	0	0	Inf	2.18223	0.466431	0.350529
NPBWR1	Novel Func, 1+ del	2	2	0	0	Inf	2.18223	0.466431	0.350529
NPBWR1	Novel Func, all del	1	1	0	0	Inf	1.30909	0.509304	0.509304
NTSR1	Rare Func	12	31	14	30	0.6655		0.111081	0.0707695
NTSR1	Rare Func, 1+ del	9	26	12	24	0.700702		0.232849	0.159535
NTSR1	Rare Func, all del	4	0	2	3	0.296462		0.0843643	0.156546
NTSR1	Novel Func	3	1	0	2	0.223395		0.250616	0.178046
NTSR1	Novel Func, 1+ del	1	0	0	1	0	0.147353	0.131928	0.131928
OTP	Rare Func	4	36	18	16	1.48201		0.227663	0.155938
OTP	Novel Func	1	1	0	0	Inf	1.31359	0.508292	0.508292
OXTR	Rare Func	14	11	6	7	1.06389		1	0.885983
OXTR	Rare Func, 1+ del	9	8	5	6	0.948724		1	0.917619
OXTR	Rare Func, all del	5	5	4	6	0.656305		0.584222	0.416787
OXTR	Novel Func	7	3	3	1	2.63161		0.530078	0.351321
OXTR	Novel Func, 1+ del	4	2	2	0	Inf	3.94712	0.292324	0.185133
OXTR	Novel Func, all del	2	1	1	0	Inf	2.19291	0.464505	0.348892
PAM	Rare Func	20	20	5	4	2.74032		0.0923572	0.0502138
PAM	Rare Func, 1+ del	15	17	4	3	3.06925		0.100358	0.0550502
PAM	Rare Func, all del	10	14	2	3	2.33846		0.275285	0.164034
PAM	Novel Func	10	6	2	2	1.75365		0.679046	0.471049
PAM	Novel Func, 1+ del	6	4	1	1	2.19211		0.65512	0.462019
PAM	Novel Func, all del	3	2	0	1	0.87675		0.515974	0.91439
PEG3	Rare Func	47	106	59	84	0.861014		0.37052	0.221647
PEG3	Rare Func, 1+ del	37	89	52	78	0.792306		0.121501	0.0667068
PEG3	Rare Func, all del	23	64	39	53	0.851822		0.421883	0.266943
PEG3	Novel Func	14	8	2	4	1.09597		0.702979	0.876639
PEG3	Novel Func, 1+ del	9	4	2	3	0.87675		0.588993	0.852168
PEG3	Novel Func, all del	5	3	0	2	0.657534		0.477714	0.643441
PRLHR	Rare Func	11	12	0	2	2.60441		0.328637	0.194835
PRLHR	Rare Func, 1+ del	8	8	0	1	3.47048		0.34783	0.214058
PRLHR	Rare Func, all del	6	6	0	1	2.604		0.542207	0.36204
PRLHR	Novel Func	8	7	0	2	1.51689		0.68678	0.605979
PRLHR	Novel Func, 1+ del	7	7	0	1	3.03284		0.438872	0.278561
PRLHR	Novel Func, all del	5	5	0	1	2.16636		0.666911	0.475188
PTGER3	Rare Func	9	13	5	7	1.12667		1	0.779584
PTGER3	Rare Func, 1+ del	5	1	3	1	1.75326		0.734476	0.610694
PTGER3	Rare Func, all del	1	0	1	0	Inf	1.31557	0.507846	0.507846
PTGER3	Novel Func	6	2	4	1	2.63013		0.529792	0.352068
PTGER3	Novel Func, 1+ del	5	1	3	1	1.75326		0.734476	0.610694
PTGER3	Novel Func, all del	1	0	1	0	Inf	1.31557	0.507846	0.507846
RAI1	Rare Func	67	55	32	31	1.23263		0.513511	0.313704
RAI1	Rare Func, 1+ del	56	43	29	29	1.08968		0.89657	0.697551
RAI1	Rare Func, all del	40	27	15	19	0.970166		0.915751	0.915466
RAI1	Novel Func	36	17	14	9	1.512		0.452317	0.268766
RAI1	Novel Func, 1+ del	31	13	13	9	1.2678		0.771766	0.536868
RAI1	Novel Func, all del	22	8	10	8	0.987808		0.78021	0.975594
RSC1A1	Rare Func	19	27	11	19	0.876676		0.557625	0.662977
RSC1A1	Rare Func, 1+ del	10	11	7	11	0.71719		0.256433	0.401419
RSC1A1	Rare Func, all del	10	11	7	11	0.71719		0.256433	0.401419
RSC1A1	Novel Func	11	7	4	1	4.82257		0.166937	0.0951686
RSC1A1	Novel Func, 1+ del	7	4	3	0	Inf	6.57631	0.138517	0.0795532
RSC1A1	Novel Func, all del	7	4	3	0	Inf	6.57631	0.138517	0.0795532
SIRT1	Rare Func	11	17	7	7	1.50324		0.510362	0.336866
SIRT1	Rare Func, 1+ del	10	16	7	7	1.4406		0.574372	0.394391
SIRT1	Rare Func, all del	7	4	3	3	1.0229		0.501985	0.970925
SIRT1	Novel Func	4	3	0	1	1.3152		0.640596	0.811788
SIRT1	Novel Func, 1+ del	4	3	0	1	1.3152		0.640596	0.811788
SIRT1	Novel Func, all del	3	2	0	1	0.87675		0.515974	0.91439
TLR5	Rare Func	19	63	29	47	0.857977		0.0626722	0.385968
TLR5	Rare Func, 1+ del	12	56	27	46	0.790711		0.0619163	0.185299
TLR5	Rare Func, all del	9	33	19	22	1.03622		0.053298	0.933565
TLR5	Novel Func	5	3	2	0	Inf	4.82328	0.228281	0.138467
TLR5	Novel Func, 1+ del	2	1	1	0	Inf	2.19248	0.464547	0.348957
TLR5	Novel Func, all del	2	1	1	0	Inf	2.19248	0.464547	0.348957
TUB	Rare Func	20	22	3	9	1.21701		0.209997	0.609086
TUB	Rare Func, 1+ del	11	11	0	5	0.964564		0.546741	0.947659
TUB	Rare Func, all del	10	11	0	4	1.20577		0.618391	0.745818
TUB	Novel Func	10	9	0	3	1.31526		0.687527	0.675594
TUB	Novel Func, 1+ del	7	6	0	3	0.876928		0.52009	0.856427
TUB	Novel Func, all del	6	6	0	2	1.31553		0.620517	0.730879
*1+ del - variants predicted to be deleterious by at least one of the three algorithms
**all del - variants predicted to be deleterious by all three prediction algorithms
***adjusted OR - odds ratio calculated after adding 0.5 to the number of alleles in each cell of the two-by-two table

## Sheet: Supplementary Table 7
GoF Mice Genes
			Number of Rare Alleles
Gene	Test	# Variants	SCOOP Targeted (N = 1811)	SCOOP WES (N = 737)	Controls WES (N = 1117)	OR	Adjusted OR***	p-value SKATO	p-value BURDEN
AGRP	Rare Func	3	1	1	1	0.883245		0.514026	0.919097
AGRP	Rare Func, 1+ del*	2	1	1	0	Inf	2.21563	0.46037	0.345413
AGRP	Rare Func, all del**	2	1	1	0	Inf	2.21563	0.46037	0.345413
AGRP	Novel Func	3	1	1	1	0.883245		0.514026	0.919097
AGRP	Novel Func, 1+ del	2	1	1	0	Inf	2.21563	0.46037	0.345413
AGRP	Novel Func, all del	2	1	1	0	Inf	2.21563	0.46037	0.345413
DGAT1	Rare Func	12	8	4	4	1.33615		0.527187	0.615683
DGAT1	Rare Func, 1+ del	9	6	4	2	2.22107		0.450275	0.289975
DGAT1	Rare Func, all del	5	2	1	2	0.665316		0.479591	0.652178
DGAT1	Novel Func	5	2	1	2	0.668237		0.47864	0.655471
DGAT1	Novel Func, 1+ del	3	1	1	1	0.886168		0.516403	0.921176
DGAT1	Novel Func, all del	2	1	0	1	0.441883		0.354475	0.552063
LIPE	Rare Func	37	55	23	33	1.03485		0.864219	0.826894
LIPE	Rare Func, 1+ del	24	26	4	12	1.09572		0.903435	0.780923
LIPE	Rare Func, all del	11	11	2	2	2.85123		0.250943	0.147585
LIPE	Novel Func	16	9	2	9	0.535768		0.205071	0.158328
LIPE	Novel Func, 1+ del	10	5	2	4	0.767642		0.220952	0.673682
LIPE	Novel Func, all del	6	4	1	1	2.19451		0.654286	0.461265
LPIN1	Rare Func	20	23	8	20	0.679396		0.00286811	0.186626
LPIN1	Rare Func, 1+ del	13	11	5	7	1.00202		0.844956	0.998102
LPIN1	Rare Func, all del	8	8	2	3	1.46139		0.695983	0.563083
LPIN1	Novel Func	9	5	2	2	1.53442		0.777762	0.590105
LPIN1	Novel Func, 1+ del	7	4	1	2	1.09597		0.650137	0.912679
LPIN1	Novel Func, all del	5	3	0	2	0.657534		0.477714	0.643441
WDTC1	Rare Func	14	12	4	10	0.701366		0.580331	0.378709
WDTC1	Rare Func, 1+ del	10	7	2	5	0.789083		0.818746	0.672564
WDTC1	Rare Func, all del	5	4	1	0	Inf	4.82328	0.228281	0.138467
WDTC1	Novel Func	9	6	1	2	1.53442		0.777762	0.590105
WDTC1	Novel Func, 1+ del	7	4	1	2	1.09597		0.650137	0.912679
WDTC1	Novel Func, all del	5	4	1	0	Inf	4.82328	0.228281	0.138467
*1+ del - variants predicted to be deleterious by at least one of the three algorithms
**all del - variants predicted to be deleterious by all three prediction algorithms
***adjusted OR - odds ratio calculated after adding 0.5 to the number of alleles in each cell of the two-by-two table

## Sheet: Supplementary Table 8
Anorectic Molecules Genes
			Number of Rare Alleles
Gene	Test	# Variants	SCOOP Targeted (N = 1811)	SCOOP WES (N = 737)	Controls WES (N = 1117)	OR	Adjusted OR***	p-value SKATO	p-value BURDEN
GABRB3	Rare Func	8	2	4	2	1.31526		0.720415	0.736116
GABRB3	Rare Func, 1+ del*	7	2	3	2	1.09603		0.650123	0.912625
GABRB3	Rare Func, all del**	4	1	2	1	1.3152		0.640596	0.811788
GABRB3	Novel Func	6	1	3	2	0.87675		0.571078	0.879112
GABRB3	Novel Func, 1+ del	5	1	2	2	0.657534		0.477714	0.643441
GABRB3	Novel Func, all del	4	1	2	1	1.3152		0.640596	0.811788
NMU	Rare Func	3	4	0	2	0.870909		0.786907	0.891343
NMU	Rare Func, 1+ del	3	4	0	2	0.870909		0.786907	0.891343
NMU	Rare Func, all del	3	4	0	2	0.870909		0.786907	0.891343
NMU	Novel Func	2	2	0	1	0.868002		0.507156	0.928649
NMU	Novel Func, 1+ del	2	2	0	1	0.868002		0.507156	0.928649
NMU	Novel Func, all del	2	2	0	1	0.868002		0.507156	0.928649
NPY1R	Rare Func	7	32	12	27	0.714049		0.10426	0.190867
NPY1R	Rare Func, 1+ del	3	22	6	22	0.557131		0.0401822	0.0360284
NPY1R	Rare Func, all del	2	22	6	21	0.583366		0.0480509	0.0611389
NPY1R	Novel Func	5	3	1	1	1.75365		0.734376	0.610532
NPY1R	Novel Func, 1+ del	2	1	0	1	0.438328		0.353673	0.548538
NPY1R	Novel Func, all del	1	1	0	0	Inf	1.31557	0.507846	0.507846
NPY5R	Rare Func	13	12	4	10	0.701341		0.0154501	0.379617
NPY5R	Rare Func, 1+ del	9	7	2	9	0.438273		0.0107797	0.0726042
NPY5R	Rare Func, all del	5	5	1	4	0.657494		0.695616	0.50953
NPY5R	Novel Func	8	4	2	2	1.3152		0.720424	0.736164
NPY5R	Novel Func, 1+ del	6	2	2	2	0.87675		0.571078	0.879112
NPY5R	Novel Func, all del	4	1	1	2	0.438328		0.372663	0.396052
PPY	Rare Func	1	0	0	1	0	0.150571	0.134518	0.134518
PPY	Novel Func	1	0	0	1	0	0.150571	0.134518	0.134518
PRLH	Rare Func	10	7	6	4	1.41218		0.736131	0.546415
PRLH	Rare Func, 1+ del	5	4	3	2	1.52837		0.706919	0.593544
PRLH	Rare Func, all del	4	4	3	1	3.05409		0.399538	0.269803
PRLH	Novel Func	3	2	1	1	1.2957		0.871362	0.822989
PRLH	Novel Func, 1+ del	2	1	1	0	Inf	2.17157	0.468208	0.352194
PRLH	Novel Func, all del	2	1	1	0	Inf	2.17157	0.468208	0.352194
TNF	Rare Func	4	5	0	3	0.730572		0.633696	0.65936
TNF	Rare Func, 1+ del	3	5	0	2	1.09599		0.709113	0.916352
TNF	Rare Func, all del	2	4	0	2	0.876718		0.59384	0.872976
TNF	Novel Func	1	1	0	0	Inf	1.31557	0.507846	0.507846
TNF	Novel Func, 1+ del	1	1	0	0	Inf	1.31557	0.507846	0.507846
*1+ del - variants predicted to be deleterious by at least one of the three algorithms
**all del - variants predicted to be deleterious by all three prediction algorithms
***adjusted OR - odds ratio calculated after adding 0.5 to the number of alleles in each cell of the two-by-two table

## Sheet: Supplementary Table 9
Complex Metabolic Effects Genes
			Number of Rare Alleles
Gene	Test	# Variants	SCOOP Targeted (N = 1811)	SCOOP WES (N = 737)	Controls WES (N = 1117)	OR	Adjusted OR***	p-value SKATO	p-value BURDEN
ACADVL	Rare Func	16	38	16	21	1.12478		0.630756	0.666522
ACADVL	Rare Func, 1+ del*	12	15	5	9	0.972738		0.905166	0.961447
ACADVL	Rare Func, all del**	10	14	4	9	0.87496		0.877335	0.756378
ACADVL	Novel Func	8	6	2	1	3.49701		0.342188	0.207051
ACADVL	Novel Func, 1+ del	7	5	2	1	3.05818		0.425772	0.269802
ACADVL	Novel Func, all del	5	4	1	1	2.18017		0.655131	0.464089
ADRA1B	Rare Func	3	0	1	2	0.217468		0.238733	0.17118
ADRA1B	Rare Func, 1+ del	2	0	0	2	0	0.0866381	0.0502569	0.0320268
ADRA1B	Rare Func, all del	1	0	0	1	0	0.146081	0.130906	0.130906
ADRA1B	Novel Func	1	0	0	1	0	0.146081	0.130906	0.130906
ADRA1B	Novel Func, 1+ del	1	0	0	1	0	0.146081	0.130906	0.130906
ADRA1B	Novel Func, all del	1	0	0	1	0	0.146081	0.130906	0.130906
ASIP	Rare Func	2	1	1	0	Inf	2.17666	0.467163	0.351393
ASIP	Rare Func, 1+ del	1	0	1	0	Inf	1.31557	0.507846	0.507846
ASIP	Novel Func	2	1	1	0	Inf	2.17666	0.467163	0.351393
ASIP	Novel Func, 1+ del	1	0	1	0	Inf	1.31557	0.507846	0.507846
CAV3	Rare Func	6	21	10	16	0.84927		0.708292	0.594335
CAV3	Rare Func, 1+ del	4	20	10	15	0.876584		0.71285	0.680039
CAV3	Rare Func, all del	3	20	10	14	0.939273		0.726608	0.858614
CAV3	Novel Func	2	2	0	0	Inf	2.19291	0.464505	0.348892
CAV3	Novel Func, 1+ del	1	1	0	0	Inf	1.31557	0.507846	0.507846
CAV3	Novel Func, all del	1	1	0	0	Inf	1.31557	0.507846	0.507846
CD36	Rare Func	21	16	2	12	0.657461		0.425909	0.256584
CD36	Rare Func, 1+ del	16	11	2	11	0.517954		0.178342	0.101346
CD36	Rare Func, all del	14	9	1	10	0.438248		0.101846	0.0573715
CD36	Novel Func	9	4	1	4	0.54782		0.407189	0.361945
CD36	Novel Func, 1+ del	7	2	1	4	0.328647		0.190352	0.124923
CD36	Novel Func, all del	7	2	1	4	0.328647		0.190352	0.124923
CDKN1A	Rare Func	10	38	9	22	0.937092		0.0803206	0.75171
CDKN1A	Rare Func, 1+ del	8	19	3	17	0.567348		0.103116	0.0706003
CDKN1A	Rare Func, all del	3	17	1	13	0.606881		0.200191	0.16162
CDKN1A	Novel Func	4	2	0	3	0.292444		0.0825101	0.152217
CDKN1A	Novel Func, 1+ del	4	2	0	3	0.292444		0.0825101	0.152217
CDKN1A	Novel Func, all del	2	1	0	1	0.438931		0.353614	0.549133
CDKN1B	Rare Func	7	7	2	6	0.657636		0.604833	0.417103
CDKN1B	Rare Func, 1+ del	5	3	0	2	0.657741		0.477695	0.643673
CDKN1B	Rare Func, all del	4	3	0	1	1.31571		0.640567	0.811507
CDKN1B	Novel Func	3	1	0	2	0.219169		0.240258	0.173144
CDKN1B	Novel Func, 1+ del	3	1	0	2	0.219169		0.240258	0.173144
CDKN1B	Novel Func, all del	2	1	0	1	0.438414		0.353708	0.548624
GPR37	Rare Func	12	15	2	4	1.86372		0.399275	0.257714
GPR37	Rare Func, 1+ del	9	13	2	3	2.19285		0.327985	0.204472
GPR37	Rare Func, all del	3	8	2	1	4.38892		0.167738	0.121958
GPR37	Novel Func	9	7	0	3	1.02293		0.561654	0.97484
GPR37	Novel Func, 1+ del	6	5	0	2	1.09602		0.537771	0.913859
GPR37	Novel Func, all del	1	1	0	0	Inf	1.31557	0.507846	0.507846
KCNJ11	Rare Func	14	6	6	5	1.05313		1	0.921348
KCNJ11	Rare Func, 1+ del	9	3	3	3	0.87763		0.586627	0.853255
KCNJ11	Rare Func, all del	7	2	3	2	1.09696		0.650098	0.911811
KCNJ11	Novel Func	9	5	2	2	1.5359		0.777668	0.589189
KCNJ11	Novel Func, 1+ del	7	3	2	2	1.09714		0.650057	0.911649
KCNJ11	Novel Func, all del	5	2	2	1	1.7553		0.734166	0.609851
KCNJ5	Rare Func	8	5	2	1	3.06919		0.426501	0.268764
KCNJ5	Rare Func, 1+ del	7	5	1	1	2.63072		0.530527	0.351534
KCNJ5	Rare Func, all del	6	4	1	1	2.19225		0.655071	0.461974
KCNJ5	Novel Func	5	3	1	1	1.75379		0.734346	0.610475
KCNJ5	Novel Func, 1+ del	5	3	1	1	1.75379		0.734346	0.610475
KCNJ5	Novel Func, all del	4	2	1	1	1.31532		0.640553	0.811718
KDM3A	Rare Func	18	17	16	17	0.850999		0.0364197	0.554375
KDM3A	Rare Func, 1+ del	9	11	8	9	0.925606		0.0545235	0.795506
KDM3A	Rare Func, all del	5	6	8	6	1.02323		0.0390017	0.975943
KDM3A	Novel Func	10	3	2	6	0.365314		0.0759111	0.0828163
KDM3A	Novel Func, 1+ del	6	2	0	5	0.175345		0.0252254	0.0185628
KDM3A	Novel Func, all del	4	0	0	5	0	0.0398476	0.00125224	0.000727
LHB	Rare Func	8	4	3	2	1.53965		0.789586	0.586153
LHB	Rare Func, 1+ del	4	2	1	2	0.65953		0.710985	0.645933
LHB	Rare Func, all del	3	1	1	2	0.439229		0.556714	0.397062
LHB	Novel Func	6	3	2	1	2.1993		0.652652	0.459767
LHB	Novel Func, 1+ del	2	1	0	1	0.439363		0.353844	0.549563
LHB	Novel Func, all del	2	1	0	1	0.439363		0.353844	0.549563
MC3R	Rare Func	16	12	4	8	0.876742		0.546945	0.759676
MC3R	Rare Func, 1+ del	13	10	4	7	0.87674		0.541848	0.774754
MC3R	Rare Func, all del	12	8	4	6	0.876742		0.379461	0.791022
MC3R	Novel Func	8	3	2	5	0.438314		0.203385	0.180002
MC3R	Novel Func, 1+ del	7	3	2	4	0.547915		0.254801	0.363621
MC3R	Novel Func, all del	7	3	2	4	0.547915		0.254801	0.363621
MMP11	Rare Func	14	23	11	16	0.937836		1	0.824292
MMP11	Rare Func, 1+ del	9	14	6	10	0.884893		0.844555	0.747004
MMP11	Rare Func, all del	6	7	4	6	0.808446		0.78357	0.670367
MMP11	Novel Func	6	3	1	2	0.881189		0.572365	0.883638
MMP11	Novel Func, 1+ del	2	1	0	1	0.442058		0.354233	0.552229
MMP11	Novel Func, all del	2	1	0	1	0.442058		0.354233	0.552229
PLSCR1	Rare Func	7	9	12	13	0.707985		0.467712	0.314241
PLSCR1	Rare Func, 1+ del	6	9	11	13	0.674222		0.3812	0.252728
PLSCR1	Rare Func, all del	3	8	10	9	0.876621		0.848375	0.747783
PLSCR1	Novel Func	3	2	0	1	0.87675		0.515974	0.91439
PLSCR1	Novel Func, 1+ del	3	2	0	1	0.87675		0.515974	0.91439
PLSCR1	Novel Func, all del	1	1	0	0	Inf	1.31557	0.507846	0.507846
PLSCR3	Rare Func	6	3	1	3	0.58223		0.14725	0.476806
PLSCR3	Rare Func, 1+ del	2	0	1	2	0.219888		0.0660387	0.17532
PLSCR3	Rare Func, all del	2	0	1	2	0.219888		0.0660387	0.17532
PLSCR3	Novel Func	3	1	1	2	0.439507		0.100008	0.400327
PLSCR3	Novel Func, 1+ del	2	0	1	2	0.219888		0.0660387	0.17532
PLSCR3	Novel Func, all del	2	0	1	2	0.219888		0.0660387	0.17532
PPP1R3A	Rare Func	30	69	33	51	0.876605		0.634339	0.443304
PPP1R3A	Rare Func, 1+ del	20	59	29	44	0.876542		0.660125	0.479354
PPP1R3A	Rare Func, all del	13	48	25	34	0.94104		0.880964	0.724573
PPP1R3A	Novel Func	12	6	0	7	0.375612		0.149592	0.087751
PPP1R3A	Novel Func, 1+ del	8	4	0	4	0.438181		0.329291	0.229625
PPP1R3A	Novel Func, all del	6	2	0	4	0.219075		0.0898862	0.0538957
PRKCI	Rare Func	7	6	0	2	1.31528		0.612001	0.737065
PRKCI	Rare Func, 1+ del	3	2	0	1	0.87675		0.515974	0.91439
PRKCI	Rare Func, all del	1	1	0	0	Inf	1.31557	0.507846	0.507846
PRKCI	Novel Func	3	2	0	1	0.87675		0.515974	0.91439
PRKCI	Novel Func, 1+ del	2	1	0	1	0.438328		0.353673	0.548538
PRKCI	Novel Func, all del	1	1	0	0	Inf	1.31557	0.507846	0.507846
PRKCQ	Rare Func	14	14	4	6	1.3153		0.7759	0.555167
PRKCQ	Rare Func, 1+ del	9	6	2	4	0.876821		0.541139	0.832847
PRKCQ	Rare Func, all del	6	4	1	3	0.730594		0.316377	0.668507
PRKCQ	Novel Func	6	6	0	1	2.63096		0.528255	0.350506
PRKCQ	Novel Func, 1+ del	4	4	0	1	1.75402		0.788124	0.609081
PRKCQ	Novel Func, all del	2	2	0	0	Inf	2.19248	0.464547	0.348957
ROCK1	Rare Func	15	16	3	13	0.640586		0.3277	0.200906
ROCK1	Rare Func, 1+ del	7	2	1	4	0.328731		0.190427	0.125
ROCK1	Rare Func, all del	5	2	1	2	0.657534		0.477714	0.643441
ROCK1	Novel Func	9	3	1	6	0.292165		0.0457446	0.0424192
ROCK1	Novel Func, 1+ del	5	1	1	3	0.2922		0.220944	0.151258
ROCK1	Novel Func, all del	4	1	1	2	0.438328		0.372663	0.396052
SIRT3	Rare Func	13	34	11	21	0.938992		1	0.812341
SIRT3	Rare Func, 1+ del	9	15	5	7	1.25266		0.771715	0.596583
SIRT3	Rare Func, all del	6	7	0	1	3.06916		0.421321	0.267435
SIRT3	Novel Func	4	3	0	1	1.3152		0.640596	0.811788
SIRT3	Novel Func, 1+ del	3	3	0	0	Inf	3.06941	0.370501	0.25127
SIRT3	Novel Func, all del	3	3	0	0	Inf	3.06941	0.370501	0.25127
SIRT6	Rare Func	2	0	2	0	Inf	2.18978	0.465058	0.349379
SIRT6	Rare Func, 1+ del	2	0	2	0	Inf	2.18978	0.465058	0.349379
SIRT6	Rare Func, all del	2	0	2	0	Inf	2.18978	0.465058	0.349379
SIRT6	Novel Func	1	0	1	0	Inf	1.31557	0.507846	0.507846
SIRT6	Novel Func, 1+ del	1	0	1	0	Inf	1.31557	0.507846	0.507846
SIRT6	Novel Func, all del	1	0	1	0	Inf	1.31557	0.507846	0.507846
STAT5B	Rare Func	6	2	1	4	0.328829		0.087977	0.125721
STAT5B	Rare Func, 1+ del	2	1	0	1	0.438328		0.353673	0.548538
STAT5B	Rare Func, all del	1	0	0	1	0	0.146081	0.130906	0.130906
STAT5B	Novel Func	4	2	0	3	0.292301		0.0826086	0.152172
STAT5B	Novel Func, 1+ del	2	1	0	1	0.438328		0.353673	0.548538
STAT5B	Novel Func, all del	1	0	0	1	0	0.146081	0.130906	0.130906
TULP1	Rare Func	12	10	4	8	0.766742		0.012135	0.566173
TULP1	Rare Func, 1+ del	9	7	3	7	0.625717		0.0125742	0.352379
TULP1	Rare Func, all del	7	6	2	7	0.500393		0.0103056	0.180819
TULP1	Novel Func	4	3	1	0	Inf	3.94447	0.292471	0.185339
TULP1	Novel Func, 1+ del	3	2	1	0	Inf	3.06707	0.370655	0.251523
TULP1	Novel Func, all del	2	2	0	0	Inf	2.18954	0.465107	0.349408
*1+ del - variants predicted to be deleterious by at least one of the three algorithms
**all del - variants predicted to be deleterious by all three prediction algorithms
***adjusted OR - odds ratio calculated after adding 0.5 to the number of alleles in each cell of the two-by-two table

## Sheet: Supplementary Table 10
			Number of Rare Alleles
Gene	Test	# Variants	SCOOP Targeted (N = 1811)	SCOOP WES (N = 737)	Controls WES (N = 1117)	OR	Adjusted OR*	p-value SKATO	p-value BURDEN	p-value FISHER
ANGPTL6	Rare Func	12	18	10	4	3.07286		0.0429188	0.0273401
ANGPTL6	Rare Func, complete loss of function variant only	1	7	4	0	Inf	10.0695	0.0278597	0.0278597	0.04149
ANGPTL6	Rare Func, excluding complete loss of function variant	11	11	6	4	1.86553		0.404512	0.25275
*adjusted OR - odds ratio calculated after adding 0.5 to the number of alleles in each cell of the two-by-two table

[truncated: 4 more sheets: Supplementary Table 11, Supplementary Table 12, Supplementary Table 13, Sheet2]
